# Supplementary material for: Study of microRNA expression in Salmonella Typhimurium-infected porcine ileum reveals miR-194a-5p as an important regulator of the TLR4-mediated inflammatory response
Source: Vet Res. 2022 May 21;53:35. doi: 10.1186/s13567-022-01056-7 (PMC9123658; doi:10.1186/s13567-022-01056-7)
Supplement: Supplementary file 1 — Additional file 1. Primers used in this study. Information related to primers used for miRNA and target gene expression, CRIPSR-Cas9 and luciferase assays. [file 13567_2022_1056_MOESM1_ESM.xlsx]

## Sheet: Primer list
miRNA primers
miRNA Name	Product Length	Opt. Annealing Temperature	Sense Primer (Forward)	Anti-sense Primer (Reverse)
*ssc-Let-7a	-	59	GCAGTGAGGTAGTAGGTTGT	GGTCCAGTTTTTTTTTTTTTTTAACTATAC
*ssc-miR-16-5p	-	59	GCAGTAGCAGCACGTA	CAGTTTTTTTTTTTTTTTCGCCAA
*ssc-miR-17-5p	-	59	GCAAAGTGCTTACAGTGCAG	GTCCAGTTTTTTTTTTTTTTTCTACCT
*ssc-miR-26a	-	59	CGAGTTCAAGTAATCCAGGA	CCAGTTTTTTTTTTTTTTTAGCCTATC
*ssc-miR-103	-	59	AGAGCAGCATTGTACAGG	GGTCCAGTTTTTTTTTTTTTTTCATAG
ssc-miR-9-1	-	59	GCAGTCTTTGGTTATCTAGCTG	GTCCAGTTTTTTTTTTTTTTTCATACAG
ssc-miR-31	-	59	GGCAAGATGCTGGCATAG	GGTCCAGTTTTTTTTTTTTTTTCAG
ssc-miR-96-5p	-	59	GCAGTTTGGCACTAGCAC	GGTCCAGTTTTTTTTTTTTTTTAGCA
ssc-miR-99a	-	59	CAGAACCCGTAGATCCGA	GGTCCAGTTTTTTTTTTTTTTTCAC
hsa-miR-141-3p	-	59	GCAGTAACACTGTCTGGTAAAG	GGTCCAGTTTTTTTTTTTTTTTCCAT
ssc-miR-146b	-	59	CGCAGTGAGAACTGAATTCC	GTCCAGTTTTTTTTTTTTTTTGCCTAT
ssc-miR-182	-	59	AGTTTGGCAATGGTAGAACTC	GGTCCAGTTTTTTTTTTTTTTTAGTG
ssc-miR-183	-	59	GCAGTATGGCACTGGTAGA	GGTCCAGTTTTTTTTTTTTTTTCAG
ssc-miR-192	-	59	GCAGCTGACCTATGAATTGAC	CAGTTTTTTTTTTTTTTTGGCTGTC
hsa-miR-194-5p	-	59	CAGTGTAACAGCAACTCCA	GTCCAGTTTTTTTTTTTTTTTCCAC
hsa-miR-200a-3p	-	59	AGTAACACTGTCTGGTAACGA	GGTCCAGTTTTTTTTTTTTTTTACATC
hsa-miR-200b-3p	-	59	CGCAGTAATACTGCCTGGT	GGTCCAGTTTTTTTTTTTTTTTCATCA
hsa-miR-200c-3p	-	59	GCAGTAATACTGCCGGGTA	TCCAGTTTTTTTTTTTTTTTCCATCAT
ssc-miR-206	-	59	GCAGTGGAATGTAAGGAAGTG	GGTCCAGTTTTTTTTTTTTTTTCAC
ssc-miR-215	-	59	CGCAGATGACCTATGAATTGAC	GGTCCAGTTTTTTTTTTTTTTTGTC
hsa-miR-223-3p	-	59	CGCAGTGTCAGTTTGTCAA	CCAGTTTTTTTTTTTTTTTGGGGT
hsa-miR-375	-	59	AGTTTGTTCGTTCGGCTC	GGTCCAGTTTTTTTTTTTTTTTCAC
hsa-miR-449a	-	59	AGTGGCAGTGTATTGTTAGC	GTCCAGTTTTTTTTTTTTTTTACCAG
Gene primers
Gene Name	Product Length	Opt. Annealing Temperature	Sense Primer (Forward)	Anti-sense Primer (Reverse)
*B2M	57	58	TCCGCCCCAGATTGAAATT	TGCTCCGCGTTCATCTTCT
*CYPA	69	57	CCTGAACATACGGGTCCTG	AACTGGGAACCGTTTGTGTTG
*RPL4	144	60	CAGGCCAGGAATCACAAAAT	TTTAACGCCAACAGCCTTCT
CXCL2	147	57	GGATAGCACGCTGTACCATC	ACTGTCTCAATAAATAACAACCGAC
IL1A	65	60	AACGAAGACGAACCCGTGTTGCT	GGTCTCATCTTTGATGGTTTTGG
IL1b	70	57	GGCCGCCAAGATATAACTGA	GGACCTCTGGGTATGGCTTTC
IL6	132	60	TGGCTACTGCCTTCCCTACC	CAGAGATTTTGCCGAGGATG
IL8	176	57	TTCGATGCCAGTGCATAAATA	CTGTACAACCTTCTGCACCCA
IL18	66	58	AGGGACATCAAGCCGTGTTT	CGGTCTGAGGTGCATTATCTGA							55
MIP1b	58	57	CAGCACCAATGGGCTCAGA	TTCCGCACGGTGTATGTGA
MYD88	80	57	TGGTGGTGGTTGTCTCTGATGA	TGGAGAGAGGCTGAGTGCAA
NFKB1	147	60	CTCGCACAAGGAGACATGAA	ACTCAGCCGGAAGGCATTAT
TLR4	108	57	GCCATCGCTGCTAACATCATC	CTCATACTCAAAGATACACCATCGG
TNFa	105	57	GGCCCAAGGACTCAGATCAT	GCATACCCACTCTGCCATTG
CRISPR primers
miRNA Name	Product Length	Opt. Annealing Temperature	Sense Primer (Forward)	Anti-sense Primer (Reverse)
pSpCas9(BB)-2A-Puro (PX459)/U6 Universal	-	55	GGGCAGGAAGAGGGCCTAT	-
miR-194-Seq	371	59.5	GCAACCACAAGTCTGGAGAAC	AAGACTGCATGAAAGGCTGAC
Luciferase primers
miRNA Name	Product Length	Opt. Annealing Temperature	Sense Primer (Forward)	Anti-sense Primer (Reverse)
psiCHECK2 vector	-	55.6	GAGGACGCTCCAGATGAA	CAAACCCTAACCACCGCTTA
3'UTR_TLR4	698	53.9	GGTCTCGAGGCAACCAGCATGATACAACAG	GGTCTCGAGTTCTCAAAAGATAGTGGTTAATTATGG
