# Supplementary material for: Study of microRNA expression in Salmonella Typhimurium-infected porcine ileum reveals miR-194a-5p as an important regulator of the TLR4-mediated inflammatory response
Source: Vet Res. 2022 May 21;53:35. doi: 10.1186/s13567-022-01056-7 (PMC9123658; doi:10.1186/s13567-022-01056-7)
Supplement: Supplementary file 2 — Additional file 2. Mature miRNA percentage of sequencing read counts in infected and control porcine ileum samples. File containing the percentage of read counts for each miRNA detected in ileum from S. Typhimurium infected and control pigs. [file 13567_2022_1056_MOESM2_ESM.xlsx]

## Sheet: Additional file 2 mature_miRNA_
Mature miRNA	% reads_Ile_Infec1	% reads_Ile_Infec2	% reads_C1_clean	% reads_C2_clean
ssc-miR-21-5p	35.4007	27.2	21.0292	19.3958
ssc-miR-143-3p	12.449	19.2079	12.2463	13.2287
ssc-miR-148a-3p	4.15333	4.07885	3.59535	3.24982
ssc-miR-26a	3.56125	3.70037	3.00069	3.55524
ssc-let-7f-5p	2.88378	3.02737	2.48432	2.5946
ssc-let-7g	2.75383	2.69687	2.57588	2.31233
ssc-miR-192	2.73811	4.77596	14.0201	15.2722
ssc-let-7i-5p	2.57772	2.83593	2.09733	2.41827
ssc-miR-126-3p	1.71324	1.3789	1.32501	1.578
ssc-miR-10a-5p	1.61361	1.63517	2.07411	2.33429
ssc-miR-146b	1.3974	1.60275	0.206349	0.307166
ssc-miR-24-3p	1.26571	1.31334	0.954116	1.08459
ssc-miR-191	1.24864	1.20444	1.1331	1.13081
ssc-let-7a	1.2099	1.58589	1.29665	1.08192
ssc-miR-99a-5p	1.1094	0.8718	0.376703	0.384715
ssc-miR-27b-3p	1.09678	1.34101	1.52274	1.2792
ssc-miR-100	1.09146	0.887357	0.587863	0.613504
ssc-miR-199a-3p	0.82079	0.713258	0.681748	0.574362
ssc-miR-7-5p	0.805815	0.8756	1.08648	1.0607
ssc-miR-378	0.757548	0.900421	0.772648	0.769063
ssc-miR-92a	0.697894	0.649842	0.95395	0.777332
ssc-miR-30e-5p	0.673761	0.464342	0.672293	0.580334
ssc-miR-128	0.645543	0.664212	0.537105	0.657792
ssc-miR-200b	0.609157	0.974288	1.91536	1.7229
ssc-miR-30a-5p	0.607919	0.438453	0.407556	0.440213
ssc-miR-30d	0.587622	0.644142	0.711937	0.63234
ssc-miR-142-5p	0.553959	0.444629	0.609592	0.307901
ssc-miR-181a	0.523761	0.365536	0.321467	0.330963
ssc-miR-142-3p	0.523761	0.278605	0.384665	0.269861
ssc-miR-27a	0.498637	0.523959	0.340045	0.35862
ssc-miR-363	0.480939	0.29345	0.253789	0.32444
ssc-miR-199b-3p	0.409157	0.355917	0.340376	0.286308
ssc-miR-101	0.40792	0.333234	0.438077	0.332709
ssc-miR-423-3p	0.406806	0.400926	0.349831	0.336844
ssc-miR-151-3p	0.370049	0.402351	0.374049	0.432311
ssc-miR-381-3p	0.362994	0.217445	0.29277	0.13415
ssc-let-7c	0.347153	0.441541	0.420162	0.343092
ssc-miR-199a-5p	0.321905	0.273499	0.298576	0.263154
ssc-miR-425-5p	0.295668	0.205332	0.239192	0.261132
ssc-miR-103	0.294677	0.224689	0.236041	0.243031
ssc-miR-20a-5p	0.29146	0.199513	0.270875	0.225481
ssc-miR-141	0.27698	0.40817	0.963902	0.846704
ssc-miR-125b	0.260643	0.255329	0.200543	0.136263
ssc-miR-148b-3p	0.259777	0.17208	0.158079	0.208299
ssc-miR-26b-5p	0.249752	0.26483	0.280329	0.237426
ssc-miR-7134-3p	0.247772	0.259485	0.167037	0.177794
ssc-miR-29a-3p	0.230074	0.178136	0.171183	0.149678
ssc-let-7d-5p	0.222524	0.290481	0.23123	0.200214
ssc-miR-215	0.217574	0.410783	4.58181	5.5129
ssc-miR-145-5p	0.217326	0.296894	0.326443	0.281898
ssc-miR-150	0.208415	0.150347	0.168695	0.136263
ssc-miR-140-3p	0.206188	0.17493	0.159572	0.18248
ssc-miR-199b-5p	0.204455	0.16923	0.185615	0.15124
ssc-miR-320	0.2	0.237872	0.153435	0.153813
ssc-miR-194a-5p	0.196287	0.249629	1.26463	0.990317
ssc-miR-186-5p	0.192821	0.174099	0.151444	0.175405
ssc-miR-185	0.178217	0.152841	0.142819	0.128269
ssc-miR-155-5p	0.174876	0.0964312	0.0643597	0.0793871
ssc-miR-532-5p	0.166089	0.163886	0.118933	0.116416
ssc-miR-125a	0.162252	0.188231	0.167202	0.109984
ssc-miR-22-3p	0.155693	0.142628	0.149122	0.167687
ssc-miR-423-5p	0.148143	0.163411	0.168364	0.149218
ssc-miR-181b	0.137128	0.0980938	0.0728193	0.078652
ssc-miR-221-3p	0.135891	0.140965	0.0965395	0.0938128
ssc-miR-218b	0.132797	0.111038	0.113625	0.0678098
ssc-miR-218	0.132797	0.111038	0.113459	0.0678098
ssc-miR-218-5p	0.132797	0.111038	0.113459	0.0678098
ssc-miR-1307	0.130693	0.136571	0.0963736	0.0922508
ssc-miR-152	0.126485	0.131227	0.0977006	0.0997852
ssc-miR-146a-5p	0.12042	0.0790926	0.035995	0.0497088
ssc-miR-222	0.112747	0.107832	0.0613739	0.0741498
ssc-miR-139-5p	0.106312	0.137046	0.15725	0.19323
ssc-miR-23a	0.10396	0.106288	0.136515	0.0902293
ssc-miR-30c-5p	0.100866	0.0917997	0.153435	0.0933534
ssc-miR-1	0.0981433	0.17683	0.101184	0.0781007
ssc-miR-17-5p	0.0975245	0.0631791	0.0990276	0.0830624
ssc-miR-375	0.0826731	0.127664	0.261751	0.290535
ssc-miR-1271-5p	0.081683	0.0624665	0.0681748	0.0681773
ssc-miR-223	0.0811879	0.0682857	0.0248813	0.0237059
ssc-miR-145-3p	0.0806929	0.119589	0.095876	0.0682692
ssc-let-7e	0.0777226	0.101657	0.0887434	0.0864621
ssc-miR-361-3p	0.0777226	0.0643666	0.0610422	0.0566001
ssc-miR-19b	0.0771038	0.0466718	0.0895727	0.0686368
ssc-miR-99b	0.0754949	0.0787363	0.0489333	0.0571514
ssc-miR-28-3p	0.0745048	0.0812302	0.0544071	0.075528
ssc-miR-455-5p	0.0707919	0.0777863	0.0605445	0.0643183
ssc-miR-98	0.0698018	0.0611602	0.0622033	0.0622968
ssc-miR-194b-5p	0.0689355	0.121014	1.51842	1.60658
ssc-miR-32	0.0657177	0.0461967	0.086587	0.0671666
ssc-miR-499-5p	0.0615097	0.0400213	0.0486015	0.0494332
ssc-miR-16	0.0611385	0.047028	0.0509238	0.0666153
ssc-miR-7134-5p	0.0571781	0.0358648	0.0331751	0.0439202
ssc-miR-378b-3p	0.0564355	0.0693545	0.0544071	0.0565082
ssc-miR-9	0.0554454	0.0429903	0.0169193	0.0217763
ssc-miR-9-1	0.0554454	0.0429903	0.0169193	0.0217763
ssc-miR-9-2	0.0554454	0.0429903	0.0169193	0.0217763
ssc-miR-20b	0.0553216	0.0232765	0.0195733	0.0310565
ssc-miR-106a	0.0476484	0.0238703	0.0245496	0.0293107
ssc-miR-451	0.0475246	0.0248203	0.0489333	0.0378559
ssc-miR-140-5p	0.0464108	0.0444154	0.0404736	0.0514546
ssc-miR-23b	0.043193	0.0507095	0.0869187	0.0650533
ssc-miR-340	0.0412128	0.0376462	0.0436252	0.0335374
ssc-miR-339	0.041089	0.0359836	0.0671796	0.0418987
ssc-miR-28-5p	0.0383662	0.034796	0.0313505	0.0460335
ssc-miR-30b-5p	0.0377474	0.0245828	0.0534119	0.0419906
ssc-miR-214-3p	0.0373761	0.0288581	0.0228908	0.0351913
ssc-miR-126-5p	0.0372524	0.0361023	0.053246	0.0361101
ssc-miR-15b	0.0366336	0.0315895	0.0384831	0.0334455
ssc-miR-92b-3p	0.036386	0.0242266	0.0285306	0.0262786
ssc-miR-182	0.0347771	0.0526096	0.137511	0.103828
ssc-miR-148a-5p	0.0334158	0.0236328	0.0209003	0.0248085
ssc-let-7d-3p	0.0316831	0.0342022	0.0250472	0.0213169
ssc-miR-107	0.0313118	0.0217327	0.0223932	0.026738
ssc-miR-574-3p	0.0299504	0.0302832	0.0245496	0.0356507
ssc-miR-151-5p	0.0297029	0.0479781	0.0832695	0.0774576
ssc-miR-744	0.0284653	0.0220889	0.0328433	0.0316997
ssc-miR-425-3p	0.028094	0.0212576	0.0190757	0.0235221
ssc-miR-6529	0.0269801	0.0292144	0.0255448	0.0326185
ssc-miR-339-5p	0.0268564	0.0236328	0.04263	0.0270137
ssc-miR-450c-5p	0.0266088	0.0178136	0.034668	0.0257273
ssc-miR-374b-5p	0.0264851	0.0209013	0.0520849	0.0249004
ssc-miR-127	0.0263613	0.0174574	0.0290282	0.00955585
ssc-miR-296-3p	0.0262376	0.0194763	0.0213979	0.0201224
ssc-miR-184	0.0237623	0.0286206	0.00713264	0.0242572
ssc-miR-22-5p	0.022896	0.0167448	0.0165875	0.0203062
ssc-miR-429	0.0226485	0.0295707	0.103009	0.0832462
ssc-miR-24-1-5p	0.0226485	0.0212576	0.0129383	0.0131393
ssc-miR-330	0.0219059	0.0141322	0.00995253	0.0123124
ssc-miR-143-5p	0.0214108	0.0370524	0.0298576	0.0222357
ssc-miR-214-5p	0.0211633	0.0125883	0.0114454	0.0138744
ssc-miR-342	0.0201732	0.0137759	0.0318481	0.0202143
ssc-miR-328	0.0195544	0.015676	0.0129383	0.0116692
ssc-miR-30e-3p	0.0193069	0.0135384	0.018578	0.0197549
ssc-miR-769-5p	0.0188118	0.0141322	0.0204027	0.0153445
ssc-miR-362	0.0186881	0.0148447	0.00912315	0.0119448
ssc-miR-183	0.0183168	0.034796	0.0824401	0.0573351
ssc-miR-1468	0.0183168	0.0242266	0.0165875	0.021225
ssc-miR-19a	0.0183168	0.0147259	0.0227249	0.0154364
ssc-miR-10b	0.0178217	0.0222077	0.0210662	0.0250841
ssc-miR-196a	0.0173267	0.0121133	0.017251	0.0124961
ssc-miR-3613	0.0170792	0.0157948	0.01327	0.0120367
ssc-miR-221-5p	0.0167079	0.0214951	0.0136018	0.0186523
ssc-miR-574-5p	0.0167079	0.0133009	0.0175828	0.0189279
ssc-miR-455-3p	0.0162128	0.0178136	0.041303	0.017274
ssc-miR-374a-5p	0.015099	0.0180512	0.0117772	0.0098315
ssc-miR-708-3p	0.0147277	0.011757	0.0212321	0.0126799
ssc-miR-29b	0.0139851	0.0103319	0.00464451	0.00725877
ssc-miR-500-5p	0.0137376	0.0137759	0.0474404	0.0460335
ssc-miR-96-5p	0.0132425	0.00748173	0.0126065	0.0151607
ssc-miR-18a	0.0131188	0.0193575	0.0126065	0.00992339
ssc-miR-1343	0.012995	0.00760049	0.0127724	0.00964774
ssc-miR-195	0.0128713	0.00950061	0.00845965	0.0104747
ssc-miR-30a-3p	0.0120049	0.00973813	0.00796202	0.00836137
ssc-miR-708-5p	0.0113861	0.00795676	0.00431276	0.0111179
ssc-miR-122-5p	0.0112623	0.00973813	0.0197392	0.00477793
ssc-miR-370	0.0112623	0.00439403	0.014597	0.00606429
ssc-miR-144	0.0111386	0.0070067	0.00646914	0.00790196
ssc-miR-135	0.0107673	0.00866931	0.00895727	0.0100153
ssc-miR-365-3p	0.0106435	0.003919	0.00829377	0.0101072
ssc-miR-210	0.0102723	0.00760049	0.0180804	0.00854514
ssc-miR-450b-5p	0.0097772	0.00760049	0.0102843	0.00633994
ssc-miR-500-3p	0.00965344	0.00712546	0.0122748	0.00909644
ssc-miR-450a	0.00952968	0.00950061	0.00962078	0.00854514
ssc-miR-132	0.00928216	0.0138946	0.0087914	0.00817761
ssc-miR-149	0.00903463	0.0114007	0.00646914	0.00468604
ssc-miR-193a-5p	0.00891087	0.0104507	0.00281988	0.00762631
ssc-miR-10384	0.00878711	0.00712546	0.00497626	0.0107503
ssc-miR-331-3p	0.00853958	0.00641291	0.0109478	0.00863702
ssc-miR-326	0.00853958	0.00581912	0.00464451	0.00560488
ssc-miR-486	0.00841582	0.00807552	0.0131042	0.00964774
ssc-miR-1306-5p	0.00804453	0.00760049	0.00796202	0.00514546
ssc-miR-1842	0.00792077	0.00641291	0.00845965	0.00578864
ssc-let-7i-3p	0.00792077	0.00581912	0.0101184	0.00606429
ssc-miR-374a-3p	0.00792077	0.00415652	0.00149288	0.00358345
ssc-miR-671-5p	0.00779701	0.00605664	0.00431276	0.00725877
ssc-miR-1306-3p	0.00767325	0.00866931	0.00746439	0.00560488
ssc-miR-660	0.00767325	0.00498782	0.00630327	0.00349156
ssc-miR-21-3p	0.00754949	0.00593788	0.00779615	0.00799384
ssc-miR-15a	0.00742572	0.00427528	0.00481039	0.00597241
ssc-miR-187	0.00730196	0.00878807	0.0121089	0.00762631
ssc-miR-505	0.00730196	0.00676919	0.0107819	0.00707501
ssc-miR-4334-3p	0.0071782	0.00558161	0.0101184	0.00560488
ssc-miR-1285	0.00705444	0.00665043	0.00663502	0.00606429
ssc-miR-421-3p	0.00693068	0.00771925	0.00829377	0.00661559
ssc-miR-133a-3p	0.00668315	0.00546285	0.00630327	0.00597241
ssc-miR-148b-5p	0.00631187	0.00724422	0.00796202	0.00964774
ssc-miR-95	0.00581682	0.0070067	0.00580564	0.00542111
ssc-miR-7142-3p	0.00569306	0.0176949	0.0366585	0.026003
ssc-miR-194a-3p	0.00569306	0.00676919	0.00514214	0.00817761
ssc-miR-10a-3p	0.00544553	0.00332521	0.00414689	0.00404286
ssc-miR-29c	0.00532177	0.00320646	0.00248813	0.00413474
ssc-miR-34a	0.00507424	0.00498782	0.00663502	0.00496169
ssc-miR-130a	0.00482672	0.00676919	0.0225591	0.0279325
ssc-miR-31	0.00482672	0.00498782	0.00547389	0.00321591
ssc-let-7f-3p	0.00482672	0.00356273	0.00331751	0.00477793
ssc-miR-454	0.00482672	0.00285018	0.00481039	0.00174578
ssc-miR-136-3p	0.00470296	0.00451279	0.00116113	0.00128637
ssc-miR-206	0.00470296	0.00344397	0.00364926	0.00238896
ssc-miR-34c	0.0045792	0.00522534	0.00215638	0.00358345
ssc-miR-30c-3p	0.00445543	0.00332521	0.00431276	0.0038591
ssc-miR-1249	0.00445543	0.00213764	0.000331751	0.0108422
ssc-miR-196b-5p	0.00433167	0.00427528	0.00331751	0.00266461
ssc-miR-532-3p	0.00433167	0.00190012	0.00281988	0.00202143
ssc-miR-2320-5p	0.00408415	0.00475031	0.00580564	0.0109341
ssc-miR-676-3p	0.00383662	0.00368149	0.00530801	0.00395098
ssc-miR-17-3p	0.00383662	0.00249391	0.00580564	0.00147013
ssc-miR-136-5p	0.00371286	0.00285018	0.00232226	0.00312403
ssc-miR-497	0.00371286	0.00273143	0.00381514	0.0022052
ssc-miR-181d-5p	0.00334158	0.00546285	0.00547389	0.00413474
ssc-miR-615	0.00334158	0.00249391	0.00398101	0.00229708
ssc-miR-7-3p	0.00321781	0.00261267	0.00248813	0.00422663
ssc-miR-2320-3p	0.00309405	0.00344397	0.000165875	0.000459416
ssc-miR-9841-3p	0.00309405	0.0030877	0.001327	0.00211331
ssc-miR-129a-5p	0.00309405	0.0030877	0.001327	0.00211331
ssc-miR-129b	0.00297029	0.00285018	0.00248813	0.00192955
ssc-miR-504	0.002599	0.000475031	0.00232226	0.000918832
ssc-miR-129a-3p	0.00247524	0.00213764	0.00149288	0.00183766
ssc-miR-92b-5p	0.00247524	0.000950061	0.00248813	0.0027565
ssc-miR-769-3p	0.00235148	0.00344397	0.00348338	0.00367533
ssc-miR-130b-3p	0.00235148	0.00249391	0.00298576	0.00229708
ssc-miR-133b	0.00235148	0.00178136	0.00281988	0.0027565
ssc-miR-190a	0.00235148	0.00154385	0.00182463	0.00183766
ssc-miR-7137-5p	0.00235148	0.00142509	0.00199051	0.00119448
ssc-miR-296-5p	0.00235148	0.00142509	0.00116113	0.00183766
ssc-miR-324	0.00235148	0.00130633	0.000995253	0.00137825
ssc-miR-664-5p	0.00222772	0.00819428	0.01327	0.00459416
ssc-miR-204	0.00222772	0.00368149	0.00232226	0.00202143
ssc-miR-671-3p	0.00222772	0.00356273	0.000995253	0.00147013
ssc-miR-212	0.00210396	0.0030877	0.00265401	0.00284838
ssc-miR-874	0.00210396	0.00190012	0.00199051	0.00229708
ssc-miR-26b-3p	0.00198019	0.0030877	0.0087914	0.00395098
ssc-miR-542-3p	0.00198019	0.0022564	0.00331751	0.00294026
ssc-miR-24-2-5p	0.00198019	0.00154385	0.00199051	0.0022052
ssc-miR-219a	0.00198019	0.00142509	0.00116113	0.00174578
ssc-miR-331-5p	0.00198019	0.00130633	0.00116113	0.000918832
ssc-miR-18b	0.00185643	0.000712546	0.00182463	0.00137825
ssc-miR-138	0.00173267	0.00130633	0.00116113	0.00147013
ssc-miR-628-5p	0.00173267	0.000831304	0.000995253	0.00156201
ssc-miR-4331-5p	0.00160891	0.00166261	0.00116113	0.00137825
ssc-miR-7857-3p	0.00148514	0.00154385	0.00215638	0.000551299
ssc-miR-758	0.00148514	0.00106882	0.00315163	0.000643183
ssc-miR-369	0.00136138	0.00190012	0.00298576	0.00147013
ssc-miR-664-3p	0.00123762	0.00130633	0.00613739	0.00358345
ssc-miR-1388	0.00123762	0.00106882	0.00116113	0.000918832
ssc-miR-1271-3p	0.00123762	0.000475031	0.00149288	0.00101072
ssc-miR-299	0.00123762	0.000356273	0.000165875	0.000735066
ssc-miR-30c-1-3p	0.00111386	0.000118758	0.000663502	0.0011026
ssc-miR-130b-5p	0.000990097	0.00178136	0.00182463	0.000918832
ssc-miR-345-3p	0.000990097	0.00118758	0.000995253	0.000643183
ssc-miR-1296-5p	0.000990097	0.000475031
ssc-miR-7144-5p	0.000866334	0.00142509	0.000331751	0.0011026
ssc-miR-339-3p	0.000866334	0.00130633	0.00281988	0.000459416
ssc-miR-411	0.000866334	0.00106882	0.00182463	0.0022052
ssc-miR-582-5p	0.000866334	0.00106882	0.001327	0.000367533
ssc-miR-382	0.000866334	0.000950061	0.000829377	0.000643183
ssc-miR-27b-5p	0.000866334	0.000831304	0.001327	0.000643183
ssc-miR-545-3p	0.000742572	0.00296894	0.00265401	0.0033078
ssc-miR-139-3p	0.000742572	0.00154385	0.00265401	0.00395098
ssc-miR-9843-3p	0.000742572	0.000950061	0.000497626	0.000643183
ssc-miR-10388	0.000742572	0.000831304	0.00265401	0.000643183
ssc-miR-335	0.000742572	0.000831304	0.000829377	0.000367533
ssc-miR-9860-5p	0.000742572	0.000356273	0.000995253	0.0011026
ssc-miR-503	0.000742572	0.000356273	0.000663502	0.000735066
ssc-miR-374b-3p	0.000742572	0.000356273	0.000663502	0.000367533
ssc-miR-1839-5p	0.00061881	0.00106882	0.000331751	0.000735066
ssc-miR-628-3p	0.00061881	0.000950061	0.00116113	0.000826949
ssc-miR-4331-3p	0.00061881	0.000593788
ssc-miR-2366	0.00061881	0.000831304	0.000995253	0.000735066
ssc-miR-582-3p	0.00061881	0.000475031	0.00116113	0.000551299
ssc-miR-30b-3p	0.00061881	0.000475031	0.000663502	0.000367533
ssc-miR-452	0.00061881	0.000475031	0.000497626	0.000459416
ssc-miR-193a-3p	0.00061881	0.000356273	0.000829377	0.000826949
ssc-miR-1277	0.00061881	0.000356273	0.000829377	0.00027565
ssc-miR-432-5p	0.00061881	0.000237515	0.000497626	0.00027565
ssc-miR-323	0.000495048	0.000831304	0.000165875	9.18832e-05
ssc-miR-365-5p	0.000495048	0.000712546	0.000995253	0.00174578
ssc-miR-7139-5p	0.000495048	0.000475031	0.000331751	0.00027565
ssc-miR-7137-3p	0.000495048	0.000475031
ssc-miR-205	0.000495048	0.000356273	0.00713264	0.0011026
ssc-miR-10386	0.000495048	0.000356273	0.000331751	9.18832e-05
ssc-miR-551a	0.000495048	0.000118758	0.000165875	0.000367533
ssc-miR-137			0.000663502	0.00128637
ssc-miR-10383			0.000663502	0.000735066
ssc-miR-301	0.000371286	0.000712546	0.000331751	0.000367533
ssc-miR-493-5p	0.000371286	0.000712546	0.000165875	0.000367533
ssc-miR-7143-3p	0.000371286	0.000118758
ssc-miR-376a-3p	0.000371286	0.000593788	0.00149288	0.00128637
ssc-miR-424-5p	0.000371286	0.000237515	0.000829377	0.000183766
ssc-miR-10390
ssc-miR-4338	0.000371286	0.000118758
ssc-miR-491	0.000371286	0.000237515	0.000165875	9.18832e-05
ssc-miR-652	0.000371286	0.000118758	0.000331751	9.18832e-05
ssc-miR-133a-5p	0.000371286	0.000118758
ssc-miR-7140-3p			0.000165875	0.000735066
ssc-miR-4332	0.000247524	0.000118758
ssc-miR-10391	0.000247524	0.00166261	0.001327	0.000826949
ssc-miR-490	0.000247524	0.000356273
ssc-miR-20a-3p	0.000247524	0.000118758
ssc-miR-33b-5p	0.000247524	0.00166261	0.001327	0.000826949
ssc-miR-490-3p
ssc-miR-376c	0.000247524	0.000593788	0.000663502	0.00027565
ssc-miR-493-3p	0.000247524	0.000593788	0.000165875	0.000459416
ssc-miR-7135-3p	0.000247524	0.000356273	0.000331751	0.00027565
ssc-miR-450c-3p	0.000247524	0.000237515	0.00364926	0.00284838
ssc-miR-802	0.000247524	0.000118758	0.000331751	9.18832e-05
ssc-miR-499-3p	0.000247524	0.000118758	0.000165875	9.18832e-05
ssc-miR-361-5p			0.000829377	0.000183766
ssc-miR-6782-3p			0.000165875	9.18832e-05
ssc-miR-155-3p			0.000165875	9.18832e-05
ssc-miR-9820-5p
ssc-miR-10382
ssc-miR-146a-3p	0.000123762	0.000118758
ssc-miR-181c	0.000123762	0.000237515	0.000165875	0.000183766
ssc-miR-99a-3p
ssc-miR-202-5p	0.000123762	0.000118758
ssc-miR-217
ssc-miR-224
ssc-miR-2411	0.000123762	0.000118758
ssc-miR-29a-5p	0.000123762	0.000118758	0.00182463	0.000643183
ssc-miR-424-3p
ssc-miR-33b-3p	0.000123762	0.000118758	0.000331751	0.000367533
ssc-miR-345-5p
ssc-miR-381-5p	0.000123762	0.000118758	0.000331751	0.000183766
ssc-miR-338
ssc-miR-545-5p	0.000123762	0.000118758	0.000165875	0.000459416
ssc-miR-7138-5p	0.000123762	0.000237515
ssc-miR-7135-5p
ssc-miR-7136-5p			0.00182463	0.00101072
ssc-miR-194b-3p	0.000123762	0.000118758
ssc-miR-885-3p
ssc-miR-885-5p			0.000331751	9.18832e-05
ssc-miR-670
ssc-miR-10387
ssc-miR-10389
ssc-miR-105-1
ssc-miR-105-2
ssc-miR-122-3p
ssc-miR-1224
ssc-miR-124a
ssc-miR-1296-3p			0.000663502	0.00027565
ssc-miR-2483
ssc-miR-181d-3p
ssc-miR-1839-3p
ssc-miR-186-3p
ssc-miR-190b
ssc-miR-196b-3p
ssc-miR-202-3p
ssc-miR-208b
ssc-miR-216
ssc-miR-218-3p
ssc-miR-219b-3p			0.000165875	0.00027565
ssc-miR-6516
ssc-miR-325
ssc-miR-371-5p
ssc-miR-376a-5p
ssc-miR-376b
ssc-miR-383
ssc-miR-421-5p
ssc-miR-432-3p
ssc-miR-4334-5p
ssc-miR-4335
ssc-miR-4337
ssc-miR-4339			0.000165875	0.000183766
ssc-miR-7139-3p
ssc-miR-484
ssc-miR-487b
ssc-miR-489
ssc-miR-490-5p
ssc-miR-494			0.000165875	9.18832e-05
ssc-miR-450b-3p			0.000165875	0.000183766
ssc-miR-153
ssc-miR-676-5p
ssc-miR-7136-3p
ssc-miR-7138-3p			0.000165875	9.18832e-05
ssc-miR-542-5p
ssc-miR-7140-5p
ssc-miR-7141-3p
ssc-miR-7141-5p
ssc-miR-7142-5p
ssc-miR-7143-5p
ssc-miR-7144-3p
ssc-miR-935
ssc-miR-9784-5p
ssc-miR-9785-5p
ssc-miR-9786-3p
ssc-miR-9787-3p
ssc-miR-9788-3p
ssc-miR-9789-3p
ssc-miR-9790-3p
ssc-miR-9791-3p
ssc-miR-9792-5p
ssc-miR-9793-5p
ssc-miR-9794-3p
ssc-miR-9795-3p
ssc-miR-9796-3p
ssc-miR-9797-3p
ssc-miR-9798-3p
ssc-miR-9799-3p
ssc-miR-9800-3p
ssc-miR-9801-5p
ssc-miR-9802-3p
ssc-miR-9803-5p
ssc-miR-9804-5p
ssc-miR-9805-3p
ssc-miR-9806-5p
ssc-miR-9807-5p
ssc-miR-9808-3p
ssc-miR-9809-3p
ssc-miR-9810-3p
ssc-miR-9811-5p
ssc-miR-9812-3p
ssc-miR-9813-5p
ssc-miR-9814-3p
ssc-miR-9815-3p
ssc-miR-9816-3p
ssc-miR-9817-5p
ssc-miR-9818-3p
ssc-miR-9819-5p
ssc-miR-9821-5p
ssc-miR-9822-3p
ssc-miR-9823-5p
ssc-miR-9824-5p
ssc-miR-9825-5p
ssc-miR-9826-5p
ssc-miR-9827-5p
ssc-miR-9828-3p
ssc-miR-9829-5p
ssc-miR-9830-5p
ssc-miR-9831-3p
ssc-miR-9832-3p
ssc-miR-9833-5p
ssc-miR-9834-5p
ssc-miR-9835-3p
ssc-miR-9836-3p
ssc-miR-9837-5p
ssc-miR-9838-5p
ssc-miR-9839-5p
ssc-miR-9840-3p
ssc-miR-9842-5p
ssc-miR-9844-3p
ssc-miR-9845-5p
ssc-miR-9846-3p
ssc-miR-9847-3p
ssc-miR-9848-3p
ssc-miR-9849-5p
ssc-miR-9850-5p
ssc-miR-9851-3p
ssc-miR-9852-3p
ssc-miR-9853-5p
ssc-miR-9854-5p
ssc-miR-9855-5p
ssc-miR-9856-3p
ssc-miR-9857-5p
ssc-miR-9858-5p
ssc-miR-9859-3p
ssc-miR-9861-5p
ssc-miR-9862-3p
