# Supplementary material for: Study of microRNA expression in Salmonella Typhimurium-infected porcine ileum reveals miR-194a-5p as an important regulator of the TLR4-mediated inflammatory response
Source: Vet Res. 2022 May 21;53:35. doi: 10.1186/s13567-022-01056-7 (PMC9123658; doi:10.1186/s13567-022-01056-7)
Supplement: Supplementary file 3 — Additional file 3. Differentially expressed miRNAs after S. Typhimurium infection in ileum at 2 dpi. Differentially expressed miRNAs in porcine ileum, including expression fold change, p-values and FDR corrected p-values. [file 13567_2022_1056_MOESM3_ESM.xlsx]

## Sheet: Hoja1
Mature.ID	logFC	Fold Change	logCPM	LR	PValue	FDR
ssc-miR-194b-5p	-4.09568	-17.0971	13.051	91.2137	1.28964e-21	3.66259e-19
ssc-miR-215	-4.06344	-16.7193	14.748	79.7693	4.20772e-19	5.97496e-17
ssc-miR-194a-5p	-2.39307	-5.25274	12.7406	49.5351	1.94849e-12	1.84457e-10
ssc-miR-146b	2.46925	5.53755	13.0832	43.8434	3.55737e-11	2.52573e-09
ssc-miR-802	-3.7113	-13.0982	4.30165	32.9265	9.57112e-09	5.43639e-07
ssc-miR-31	-2.19107	-4.56645	7.32987	32.4947	1.19519e-08	5.65721e-07
ssc-miR-96-5p	-1.83163	-3.5594	8.26936	31.9099	1.61496e-08	6.55211e-07
ssc-miR-429	-1.88889	-3.70349	9.2405	30.6039	3.16458e-08	1.12343e-06
ssc-miR-192	-2.01944	-4.05427	16.5162	26.2694	2.96962e-07	9.23615e-06
ssc-miR-9841-3p	3.09182	8.52568	4.34873	26.0939	3.25217e-07	9.23615e-06
ssc-miR-223	1.54819	2.92451	8.94041	24.2508	8.45732e-07	2.18353e-05
ssc-miR-194b-3p	-4.23315	-18.8063	3.23977	19.7678	8.74427e-06	0.000206948
ssc-miR-99a-5p	1.30371	2.46864	12.7256	18.002	2.20677e-05	0.000482094
ssc-miR-141	-1.45641	-2.74425	12.6244	17.4256	2.98775e-05	0.000576654
ssc-miR-182	-1.5142	-2.85639	9.69941	17.3234	3.15281e-05	0.000576654
ssc-miR-10386	-3.21434	-9.2814	4.51516	17.2664	3.24876e-05	0.000576654
ssc-miR-1388	-1.94708	-3.85592	5.01983	16.5577	4.71914e-05	0.000788375
ssc-miR-375	-1.45315	-2.73804	10.9206	15.8697	6.7858e-05	0.00107065
ssc-miR-206	1.80562	3.4958	4.97634	15.1557	9.89969e-05	0.00147974
ssc-miR-9	1.2568	2.38965	8.41818	13.5019	0.00023832	0.00307649
ssc-miR-9-1	1.2568	2.38965	8.41818	13.5019	0.00023832	0.00307649
ssc-miR-9-2	1.2568	2.38965	8.41818	13.5019	0.00023832	0.00307649
ssc-miR-424-3p	-3.12831	-8.7441	3.10508	12.5425	0.000397804	0.00491202
ssc-miR-183	-1.43598	-2.70566	8.93108	12.1148	0.000500243	0.00591955
ssc-miR-200b	-1.25325	-2.38378	13.6888	11.9393	0.000549628	0.00624378
ssc-miR-9843-3p	-1.61639	-3.06608	4.66667	10.065	0.00151109	0.0165058
ssc-miR-146a-5p	1.12618	2.1828	9.46729	9.64871	0.00189485	0.019931
ssc-miR-151-5p	-1.10286	-2.1478	9.24002	9.08623	0.00257541	0.026122
ssc-miR-194a-3p	-1.4511	-2.73417	7.77559	8.16368	0.00427377	0.0418534
ssc-miR-542-3p	-1.33423	-2.5214	5.51946	7.92203	0.00488365	0.0462319
ssc-miR-10383	-2.11202	-4.32297	3.15251	7.41557	0.00646617	0.0592384
ssc-miR-2366	2.99966	7.99812	2.5135	7.32959	0.00678284	0.0601977
ssc-miR-424-5p	-1.54569	-2.91944	3.55518	5.81466	0.0158932	0.136777
ssc-miR-676-3p	-1.02449	-2.03424	6.09123	5.62449	0.0177112	0.147941
ssc-miR-500-5p	0.915132	1.88574	6.53745	5.56899	0.0182813	0.148339
ssc-miR-23b	-0.748988	-1.68061	9.27368	5.3188	0.0210965	0.166428
ssc-miR-671-5p	1.07986	2.11382	5.50833	5.02381	0.025001	0.1919
ssc-miR-155-5p	0.824455	1.77087	10.0064	4.89429	0.0269456	0.201383
ssc-miR-193a-5p	0.831543	1.77959	6.33849	4.84586	0.0277126	0.201805
ssc-miR-212	1.10172	2.14611	4.54328	4.78718	0.0286724	0.203574
ssc-miR-582-5p	-1.14279	-2.20807	4.13835	4.59617	0.0320434	0.221959
ssc-miR-100	0.644377	1.56306	12.9475	4.55407	0.0328407	0.222065
ssc-miR-7139-5p	-1.30602	-2.47258	3.67194	4.50785	0.0337397	0.222839
ssc-miR-24-1-5p	0.676979	1.59879	7.46493	4.32551	0.0375451	0.242336
ssc-miR-30b-5p	-0.685043	-1.60775	8.63026	4.1057	0.0427388	0.269729
ssc-miR-222	0.625344	1.54258	9.79756	3.90293	0.0482021	0.297596
ssc-miR-374a-5p	-0.817586	-1.76245	7.85637	3.73959	0.0531374	0.321085
ssc-miR-374b-5p	-0.74817	-1.67966	8.27971	3.61757	0.0571723	0.331777
ssc-miR-301	-1.56858	-2.96613	2.84678	3.61551	0.0572432	0.331777
ssc-miR-342	-0.676063	-1.59777	7.75598	3.51616	0.0607732	0.345192
ssc-miR-21-5p	0.557626	1.47185	17.9635	3.4168	0.0645358	0.359376
ssc-miR-125b	0.558395	1.47263	11.0488	3.07608	0.079452	0.429075
ssc-miR-139-5p	-0.594841	-1.51031	10.5525	3.0634	0.0800739	0.429075
ssc-miR-181b	0.554094	1.46825	9.91081	2.98957	0.0838025	0.440739
ssc-miR-10a-5p	-0.512162	-1.42619	14.2336	2.81974	0.0931114	0.480794
ssc-miR-339	-0.556192	-1.47038	8.86494	2.7072	0.0998964	0.486755
ssc-miR-330	0.599035	1.5147	7.20473	2.70117	0.100275	0.486755
ssc-miR-10384	0.760136	1.69365	6.28597	2.6664	0.102488	0.486755
ssc-miR-708-3p	0.561441	1.47574	7.11753	2.66599	0.102514	0.486755
ssc-miR-362	0.575463	1.49016	7.11647	2.6575	0.103063	0.486755
ssc-miR-32	-0.527479	-1.44141	9.37827	2.63474	0.104549	0.486755
ssc-miR-7134-3p	0.487123	1.40165	11.0551	2.57084	0.10885	0.498604
ssc-miR-27a	0.480477	1.3952	12.0686	2.52905	0.111767	0.50384
ssc-miR-221-3p	0.473303	1.38828	10.1885	2.47806	0.115444	0.512284
ssc-miR-503	-1.0195	-2.02721	3.39038	2.42878	0.119126	0.520488
ssc-miR-335	-0.970409	-1.9594	3.77422	2.36278	0.12426	0.527086
ssc-miR-339-5p	-0.517879	-1.43185	8.2361	2.32254	0.127512	0.527086
ssc-miR-129a-5p	0.704512	1.62959	4.74228	2.31172	0.128402	0.527086
ssc-miR-129b	0.704512	1.62959	4.74228	2.31172	0.128402	0.527086
ssc-miR-30c-3p	0.645578	1.56437	5.38367	2.29351	0.129915	0.527086
ssc-miR-450b-5p	-0.614514	-1.53104	6.80715	2.24455	0.134086	0.536345
ssc-miR-450c-5p	-0.510035	-1.42408	8.04145	2.21591	0.136594	0.537895
ssc-miR-1306-5p	-0.516363	-1.43034	6.64621	2.16054	0.141595	0.537895
ssc-miR-99b	0.465554	1.38085	9.35004	2.15871	0.141763	0.537895
ssc-miR-1	0.571917	1.4865	10.1526	2.15561	0.14205	0.537895
ssc-miR-1307	0.436316	1.35314	10.1535	2.10471	0.146846	0.543765
ssc-miR-769-3p	-0.714476	-1.64089	4.59657	2.09865	0.147429	0.543765
ssc-miR-92a	-0.425683	-1.34321	12.912	2.06275	0.150938	0.54835
ssc-miR-320	0.446738	1.36295	10.8635	2.04672	0.152534	0.54835
ssc-miR-532-5p	0.418876	1.33689	10.4628	1.98094	0.159292	0.559948
ssc-let-7d-3p	0.44638	1.36262	8.13976	1.97235	0.160199	0.559948
ssc-miR-7-5p	-0.418462	-1.3365	13.2311	1.94776	0.162828	0.559948
ssc-miR-24-2-5p	-0.618819	-1.53562	4.84057	1.92365	0.165455	0.559948
ssc-miR-139-3p	-0.74558	-1.67665	4.76263	1.92216	0.165619	0.559948
ssc-miR-18a	-0.515934	-1.42992	6.95627	1.84408	0.174473	0.582945
ssc-miR-328	0.44671	1.36293	7.2399	1.81737	0.177626	0.584182
ssc-miR-744	-0.427075	-1.3445	8.18252	1.80626	0.178957	0.584182
ssc-miR-1343	0.47992	1.39467	7.12619	1.68458	0.194316	0.627112
ssc-miR-204	-0.772371	-1.70807	6.16644	1.62492	0.202407	0.645883
ssc-miR-326	-0.451136	-1.36712	6.4657	1.58627	0.20786	0.655915
ssc-miR-95	-0.458705	-1.37431	6.34204	1.54991	0.213148	0.66521
ssc-miR-19b	-0.426979	-1.34442	9.46099	1.5203	0.217575	0.671644
ssc-miR-30c-5p	-0.412308	-1.33081	10.0999	1.50327	0.22017	0.672346
ssc-miR-184	0.630287	1.54787	7.74383	1.46599	0.225979	0.682746
ssc-miR-1277	-0.833367	-1.78184	3.17164	1.42888	0.231947	0.693399
ssc-miR-20b	0.52551	1.43944	8.33647	1.3632	0.242984	0.718827
ssc-miR-181a	0.367564	1.29017	11.9044	1.34752	0.245712	0.719404
ssc-miR-532-3p	0.471797	1.38684	5.27299	1.31041	0.25232	0.731213
ssc-miR-450a	-0.40789	-1.32674	6.6032	1.29621	0.254906	0.731245
ssc-miR-29b	-0.406144	-1.32514	7.24911	1.25676	0.262265	0.738352
ssc-miR-190a	-0.508205	-1.42228	4.74006	1.25509	0.262583	0.738352
ssc-miR-18b	0.601726	1.51753	3.97084	1.20574	0.272177	0.74592
ssc-miR-455-3p	-0.362981	-1.28608	7.40272	1.19819	0.273683	0.74592
ssc-miR-218	0.371293	1.29351	10.0435	1.18466	0.276409	0.74592
ssc-miR-218-5p	0.371293	1.29351	10.0435	1.18466	0.276409	0.74592
ssc-miR-218b	0.370016	1.29237	10.0441	1.17485	0.278407	0.74592
ssc-miR-196b-5p	-0.91998	-1.89209	5.64569	1.10919	0.292257	0.762578
ssc-miR-4334-3p	-0.387542	-1.30816	6.35033	1.10529	0.293108	0.762578
ssc-miR-149	0.392143	1.31234	6.68563	1.08905	0.296681	0.762578
ssc-miR-152	0.315146	1.24414	10.1534	1.08658	0.297229	0.762578
ssc-miR-126-5p	-0.339513	-1.26533	8.67271	1.0829	0.29805	0.762578
ssc-miR-130b-5p	-0.685096	-1.60781	3.33878	1.02727	0.310801	0.788102
ssc-miR-486	0.386495	1.30721	5.99859	1.00377	0.316401	0.795202
ssc-miR-210	-0.441585	-1.3581	6.4093	0.95359	0.328807	0.819133
ssc-miR-299	-0.577537	-1.4923	3.66804	0.92696	0.335654	0.825646
ssc-miR-708-5p	0.331726	1.25852	6.606	0.903496	0.341846	0.825646
ssc-miR-221-5p	0.309791	1.23953	7.20345	0.894087	0.344372	0.825646
ssc-miR-363	0.332013	1.25877	11.7171	0.870275	0.350879	0.825646
ssc-miR-34c	0.394943	1.31489	5.22369	0.863681	0.352711	0.825646
ssc-miR-381-3p	0.384093	1.30504	11.2782	0.845837	0.357733	0.825646
ssc-miR-664-5p	0.482743	1.3974	4.13802	0.832774	0.361472	0.825646
ssc-miR-29a-3p	0.276022	1.21085	10.8256	0.826074	0.36341	0.825646
ssc-miR-451	-0.338826	-1.26473	8.63642	0.822513	0.364446	0.825646
ssc-miR-145-5p	-0.298351	-1.22974	11.4613	0.816988	0.366062	0.825646
ssc-miR-30e-3p	-0.305253	-1.23564	7.49655	0.81208	0.367506	0.825646
ssc-miR-144	-0.451323	-1.36729	6.5082	0.811991	0.367532	0.825646
ssc-miR-505	-0.331524	-1.25834	6.5138	0.77743	0.377928	0.825646
ssc-miR-24-3p	0.267661	1.20385	13.495	0.761075	0.382992	0.825646
ssc-miR-130b-3p	-0.375242	-1.29706	5.13223	0.756113	0.384548	0.825646
ssc-miR-17-3p	-0.346277	-1.27128	5.46154	0.747121	0.387389	0.825646
ssc-miR-125a	0.287168	1.22024	10.6118	0.743171	0.388647	0.825646
ssc-miR-30b-3p	-0.598021	-1.51364	3.18926	0.742105	0.388987	0.825646
ssc-miR-214-5p	0.319678	1.24805	7.22526	0.74139	0.389216	0.825646
ssc-miR-1285	-0.337986	-1.26399	6.18167	0.732681	0.392015	0.825646
ssc-miR-664-3p	-0.43281	-1.34986	4.40482	0.725256	0.394425	0.825646
ssc-miR-15a	-0.306998	-1.23713	6.24319	0.721975	0.395497	0.825646
ssc-miR-671-3p	0.392745	1.31289	4.81059	0.713492	0.398287	0.825646
ssc-miR-27b-3p	-0.258861	-1.19653	13.681	0.681618	0.40903	0.840274
ssc-miR-369	-0.497109	-1.41138	4.1026	0.67384	0.411716	0.840274
ssc-miR-21-3p	0.335531	1.26184	5.84677	0.658747	0.417003	0.840274
ssc-miR-106a	0.314396	1.24349	8.29423	0.652751	0.419131	0.840274
ssc-miR-10b	-0.27775	-1.2123	7.7782	0.649933	0.420137	0.840274
ssc-miR-504	0.350234	1.27477	4.79766	0.610058	0.434766	0.857632
ssc-miR-17-5p	-0.254611	-1.19301	9.74236	0.596976	0.439734	0.857632
ssc-miR-19a	-0.263854	-1.20068	7.48649	0.595488	0.440305	0.857632
ssc-miR-411	-0.485609	-1.40018	3.9076	0.566995	0.451456	0.857632
ssc-miR-2320-3p	-0.331804	-1.25859	5.10641	0.562096	0.453417	0.857632
ssc-miR-660	0.275168	1.21013	6.23971	0.561192	0.453781	0.857632
ssc-miR-92b-5p	0.358438	1.28204	4.48635	0.560997	0.453859	0.857632
ssc-miR-199a-3p	0.221141	1.16566	12.7622	0.560739	0.453963	0.857632
ssc-miR-199b-3p	0.220772	1.16536	11.7593	0.555709	0.455994	0.857632
ssc-miR-185	0.218853	1.16381	10.5526	0.543816	0.460855	0.85828
ssc-miR-374a-3p	-0.279432	-1.21372	6.25304	0.523526	0.469341	0.85828
ssc-miR-30c-1-3p	0.510767	1.42481	3.15581	0.51628	0.472433	0.85828
ssc-miR-339-3p	0.439451	1.35609	3.60508	0.511615	0.474441	0.85828
ssc-miR-143-3p	0.254009	1.19252	17.129	0.511279	0.474586	0.85828
ssc-miR-219a	-0.343974	-1.26925	4.44918	0.510971	0.474719	0.85828
ssc-miR-30a-5p	0.223805	1.16781	12.2043	0.504581	0.477494	0.85828
ssc-miR-148a-3p	0.200089	1.14877	15.1988	0.468833	0.493525	0.868248
ssc-miR-148a-5p	0.232394	1.17478	8.01574	0.468696	0.493588	0.868248
ssc-miR-138	-0.371923	-1.29408	4.05437	0.466615	0.494548	0.868248
ssc-miR-628-3p	0.458001	1.37364	3.25631	0.459083	0.498053	0.868248
ssc-miR-30e-5p	-0.212472	-1.15867	12.5419	0.452949	0.500938	0.868248
ssc-miR-145-3p	0.239938	1.18094	9.8339	0.448668	0.502968	0.868248
ssc-miR-130a	-0.2528	-1.19152	5.81361	0.43973	0.507253	0.868248
ssc-miR-361-3p	0.200882	1.1494	9.34287	0.439224	0.507497	0.868248
ssc-miR-10388	0.440275	1.35686	3.26291	0.431882	0.511067	0.868637
ssc-miR-1296-5p	0.398967	1.31856	3.56108	0.426236	0.513841	0.868637
ssc-miR-2320-5p	0.306412	1.23663	4.88965	0.416549	0.518664	0.868826
ssc-miR-9860-5p	0.445615	1.36189	3.1867	0.413751	0.520072	0.868826
ssc-miR-374b-3p	-0.446748	-1.36296	3.12084	0.404751	0.524646	0.871342
ssc-miR-30d	-0.188698	-1.13973	12.6557	0.395964	0.529181	0.872973
ssc-miR-135	0.23787	1.17925	6.38705	0.390997	0.531776	0.872973
ssc-let-7i-5p	0.191369	1.14185	14.6013	0.375893	0.539809	0.876136
ssc-miR-16	-0.205806	-1.15333	9.15135	0.375776	0.539873	0.876136
ssc-miR-2483	-0.534606	-1.44855	2.60158	0.369693	0.543172	0.876482
ssc-let-7d-5p	0.19268	1.14288	11.207	0.355798	0.550849	0.883848
ssc-miR-142-3p	0.219369	1.16422	11.8157	0.345468	0.55669	0.887178
ssc-miR-455-5p	0.18178	1.13428	9.42329	0.34114	0.559172	0.887178
ssc-miR-1842	0.215595	1.16118	6.20124	0.333661	0.563511	0.889095
ssc-miR-4331-3p	-0.354363	-1.27842	3.48428	0.321971	0.570426	0.892353
ssc-miR-423-3p	0.16628	1.12216	11.8662	0.31958	0.57186	0.892353
ssc-let-7a	0.177191	1.13068	13.6594	0.299609	0.584128	0.906515
ssc-miR-28-3p	0.182782	1.13507	9.49026	0.286771	0.592297	0.909738
ssc-miR-769-5p	-0.180415	-1.13321	7.43643	0.28571	0.592983	0.909738
ssc-miR-22-3p	-0.161834	-1.11871	10.5924	0.281356	0.595814	0.909738
ssc-miR-34a	0.230733	1.17343	5.34678	0.275673	0.599551	0.910477
ssc-miR-150	0.163812	1.12024	10.6895	0.270928	0.60271	0.910477
ssc-miR-195	-0.189706	-1.14053	6.76928	0.256716	0.612385	0.912922
ssc-miR-23a	-0.163491	-1.11999	10.0925	0.253535	0.614597	0.912922
ssc-let-7f-5p	0.150295	1.1098	14.7462	0.251352	0.616125	0.912922
ssc-miR-7857-3p	0.259842	1.19735	4.09342	0.24643	0.6196	0.912922
ssc-miR-7134-5p	0.178738	1.13189	8.73801	0.245304	0.620401	0.912922
ssc-miR-10a-3p	-0.196455	-1.14588	6.08563	0.240162	0.624089	0.913615
ssc-miR-28-5p	-0.167893	-1.12342	8.57451	0.230917	0.630845	0.918769
ssc-miR-382	0.304172	1.23471	3.46214	0.223795	0.636164	0.92002
ssc-miR-136-3p	0.228517	1.17163	5.20318	0.219812	0.639183	0.92002
ssc-miR-15b	-0.143815	-1.10482	8.46049	0.216887	0.641422	0.92002
ssc-miR-370	-0.241909	-1.18256	6.82361	0.207487	0.648744	0.925767
ssc-miR-574-5p	0.164129	1.12049	7.49049	0.201523	0.653494	0.925767
ssc-miR-758	0.254324	1.19278	4.00354	0.197158	0.657025	0.925767
ssc-miR-296-5p	0.22581	1.16943	4.28062	0.19539	0.658468	0.925767
ssc-miR-148b-3p	0.148741	1.1086	10.9615	0.182461	0.669267	0.92731
ssc-miR-151-3p	-0.133006	-1.09658	11.953	0.181465	0.670117	0.92731
ssc-miR-582-3p	-0.275367	-1.2103	3.36054	0.181044	0.670478	0.92731
ssc-miR-122-5p	0.196833	1.14618	6.50181	0.178545	0.672626	0.92731
ssc-miR-26b-3p	-0.194276	-1.14415	4.54348	0.170727	0.679467	0.927598
ssc-miR-27b-5p	0.261638	1.19884	3.40064	0.168067	0.681835	0.927598
ssc-miR-30a-3p	0.14691	1.1072	6.7259	0.167176	0.682634	0.927598
ssc-miR-101	-0.122207	-1.0884	11.8802	0.158903	0.690169	0.932828
ssc-miR-615	-0.16378	-1.12022	5.595	0.153038	0.695649	0.932828
ssc-miR-6529	-0.128074	-1.09283	8.18018	0.14515	0.703214	0.932828
ssc-miR-133b	-0.167642	-1.12322	4.78435	0.139289	0.708989	0.932828
ssc-let-7f-3p	0.151719	1.11089	5.58673	0.139122	0.709155	0.932828
ssc-miR-425-3p	0.124629	1.09023	7.86029	0.135501	0.712796	0.932828
ssc-miR-324	0.183728	1.13581	4.29375	0.130408	0.718009	0.932828
ssc-miR-378b-3p	0.116204	1.08388	9.21791	0.130119	0.718309	0.932828
ssc-miR-497	0.153697	1.11242	5.03135	0.125195	0.723467	0.932828
ssc-miR-874	-0.158688	-1.11627	4.87651	0.124736	0.723954	0.932828
ssc-miR-1306-3p	0.141927	1.10338	6.05856	0.124133	0.724594	0.932828
ssc-miR-1249	-0.140349	-1.10217	5.3979	0.121138	0.727803	0.932828
ssc-miR-136-5p	-0.187691	-1.13894	5.12564	0.119864	0.729182	0.932828
ssc-miR-7142-3p	0.128261	1.09298	5.96793	0.11627	0.733116	0.933654
ssc-miR-143-5p	0.123008	1.089	8.12443	0.100774	0.750902	0.942774
ssc-let-7g	0.091166	1.06523	14.6557	0.0973446	0.75504	0.942774
ssc-miR-127	0.144961	1.1057	7.67512	0.0930932	0.760281	0.942774
ssc-miR-140-5p	-0.0973512	-1.06981	8.84931	0.089068	0.765365	0.942774
ssc-miR-423-5p	-0.0899353	-1.06432	10.6225	0.0882011	0.766477	0.942774
ssc-miR-186-5p	0.0904137	1.06468	10.7627	0.0862103	0.769051	0.942774
ssc-miR-7-3p	-0.127607	-1.09248	5.00488	0.0823628	0.774121	0.942774
ssc-miR-545-3p	-0.179173	-1.13223	3.49306	0.081909	0.774727	0.942774
ssc-miR-20a-5p	-0.0888178	-1.0635	11.2646	0.077588	0.780593	0.942774
ssc-miR-199b-5p	0.0824533	1.05882	10.7907	0.0747313	0.784569	0.942774
ssc-miR-4331-5p	-0.147171	-1.1074	3.95078	0.0710135	0.789867	0.942774
ssc-miR-1468	0.0949839	1.06805	7.67703	0.0699872	0.791355	0.942774
ssc-miR-214-3p	0.0953902	1.06835	8.2957	0.0687495	0.793166	0.942774
ssc-miR-140-3p	0.0783717	1.05583	10.8216	0.0646526	0.799288	0.942774
ssc-miR-425-5p	-0.0793189	-1.05652	11.2892	0.0610048	0.804915	0.942774
ssc-miR-490	-0.155215	-1.11359	3.63834	0.0584977	0.808886	0.942774
ssc-miR-490-3p	-0.155215	-1.11359	3.63834	0.0584977	0.808886	0.942774
ssc-miR-26a	0.0748523	1.05325	15.079	0.0578552	0.809919	0.942774
ssc-miR-148b-5p	-0.0886806	-1.0634	5.98652	0.0576838	0.810195	0.942774
ssc-miR-574-3p	-0.0841266	-1.06005	8.25537	0.0576161	0.810304	0.942774
ssc-miR-331-3p	-0.103122	-1.0741	6.37327	0.0569246	0.811425	0.942774
ssc-miR-26b-5p	-0.070815	-1.05031	11.3347	0.0557714	0.813309	0.942774
ssc-miR-3613	-0.0767989	-1.05468	7.22178	0.0481949	0.826235	0.953864
ssc-miR-133a-3p	-0.0778018	-1.05541	6.24996	0.0459354	0.830293	0.954669
ssc-miR-92b-3p	0.0684181	1.04857	8.17801	0.0422896	0.837069	0.958579
ssc-miR-296-3p	0.0638028	1.04522	7.77993	0.0383673	0.844708	0.963442
ssc-miR-128	0.0583401	1.04127	12.6162	0.0342162	0.853248	0.964077
ssc-miR-142-5p	0.0677783	1.0481	12.2138	0.0331276	0.855575	0.964077
ssc-miR-1271-3p	0.101916	1.0732	3.73077	0.0313375	0.859489	0.964077
ssc-miR-331-5p	0.0883239	1.06313	4.20568	0.0295643	0.863482	0.964077
ssc-miR-181d-5p	0.0753779	1.05364	5.04374	0.0292204	0.864271	0.964077
ssc-miR-628-5p	0.0893221	1.06387	4.06485	0.0286314	0.865633	0.964077
ssc-miR-191	0.0462098	1.03255	13.5255	0.0247586	0.87497	0.969088
ssc-miR-454	-0.0630997	-1.04471	5.46187	0.0233315	0.878598	0.969088
ssc-miR-365-3p	-0.0501633	-1.03538	6.6241	0.0204827	0.886197	0.969088
ssc-miR-129a-3p	-0.083739	-1.05976	4.12602	0.0182384	0.892573	0.969088
ssc-miR-452	0.101189	1.07266	2.91879	0.0180107	0.893241	0.969088
ssc-miR-378	0.040992	1.02882	12.9686	0.0175557	0.894591	0.969088
ssc-miR-1839-5p	0.0997891	1.07162	2.91827	0.0174484	0.894911	0.969088
ssc-miR-103	0.0395201	1.02777	11.2838	0.0166174	0.89743	0.969088
ssc-miR-421-3p	0.0426665	1.03002	6.09447	0.0138317	0.906378	0.975043
ssc-let-7i-3p	-0.0395933	-1.02782	6.1937	0.0113499	0.915157	0.978798
ssc-miR-432-5p	-0.0821242	-1.05858	2.86732	0.0109231	0.916762	0.978798
ssc-miR-340	-0.0295916	-1.02072	8.61149	0.00895327	0.924615	0.981629
ssc-miR-499-5p	-0.0307058	-1.02151	8.96553	0.00855034	0.926326	0.981629
ssc-miR-493-3p	-0.0690166	-1.049	2.73852	0.0069897	0.933371	0.982149
ssc-let-7e	-0.0270831	-1.01895	9.80015	0.00691377	0.933733	0.982149
ssc-miR-345-3p	0.0427525	1.03008	3.98815	0.00597978	0.938362	0.983375
ssc-miR-107	0.0229715	1.01605	8.01024	0.00451848	0.946407	0.98816
ssc-miR-500-3p	0.0195014	1.01361	6.43337	0.00271789	0.958422	0.992418
ssc-miR-199a-5p	0.0148286	1.01033	11.4959	0.00251652	0.959991	0.992418
ssc-miR-22-5p	0.0148626	1.01036	7.59979	0.00187005	0.965507	0.992418
ssc-miR-29c	0.0157714	1.01099	5.48188	0.00148842	0.969225	0.992418
ssc-miR-126-3p	0.0113297	1.00788	13.8718	0.00130408	0.971193	0.992418
ssc-miR-187	0.0144805	1.01009	5.87709	0.00128077	0.971452	0.992418
ssc-let-7c	-0.00872937	-1.00607	11.9237	0.000740347	0.978293	0.995825
ssc-miR-1271-5p	0.00388132	1.00269	9.45595	0.000156934	0.990005	0.999729
ssc-miR-132	0.00325333	1.00226	6.57415	8.88281e-05	0.99248	0.999729
ssc-miR-196a	-0.00924557	-1.00643	7.12325	6.74704e-05	0.993446	0.999729
ssc-miR-7137-5p	0.00202255	1.0014	4.41295	1.68813e-05	0.996722	0.999729
ssc-miR-98	0.000102945	1.00007	9.32347	1.15589e-07	0.999729	0.999729
