# Supplementary material for: Study of microRNA expression in Salmonella Typhimurium-infected porcine ileum reveals miR-194a-5p as an important regulator of the TLR4-mediated inflammatory response
Source: Vet Res. 2022 May 21;53:35. doi: 10.1186/s13567-022-01056-7 (PMC9123658; doi:10.1186/s13567-022-01056-7)
Supplement: Supplementary file 4 — Additional file 4. miRNA target gene list generated from differentially expressed miRNA and genes in porcine ileum after S. Typhimurium infection at 2 dpi. miRNA targets were selected using the miRNA target database miRTarbase (release 6.0) and TargetScan (release 7.0). [file 13567_2022_1056_MOESM4_ESM.xlsx]

## Sheet: upregulated miRNAs
miRNA	miRNA - FDR	Target gene	Target gene - adj. p value	TargetScan	miRtarbase
miR-146a/b-5p	0.019931	AMN	0.0027096	X
miR-146a/b-5p	0.019931	CDS1	0.0235839	X
miR-146a/b-5p	0.019931	CXCL12	0.0106362		X
miR-146a/b-5p	0.019931	DLGAP2	0.0141385	X
miR-146a/b-5p	0.019931	FAF1	0.00419366		X
miR-146a/b-5p	0.019931	FER1L3	0.00302709		X
miR-146a/b-5p	0.019931	IL6	0.001		X
miR-146a/b-5p	0.019931	IL6	0.001		X
miR-146a/b-5p	0.019931	LFNG	0.0246702	X
miR-146a/b-5p	0.019931	LFNG	0.0246702		X
miR-146a/b-5p	0.019931	MYO6	0.029945	X
miR-146a/b-5p	0.019931	NRP2	0.0235839	X
miR-146a/b-5p	0.019931	PRKAA2	0.0168051	X
miR-146a/b-5p	0.019931	PTGS2	0.028057		X
miR-146a/b-5p	0.019931	RIMS2	0.0229767	X
miR-146a/b-5p	0.019931	SLC19A3	0.0346318	X
miR-146a/b-5p	0.019931	STAT1	0.00784937		X
miR-146a/b-5p	0.019931	SYT1	0.000448202	X
miR-146a/b-5p	0.019931	SYT13	0.0432239	X
miR-146a/b-5p	0.019931	TLR2	0.029639		X
miR-146a/b-5p	0.019931	TLR4	0.0136275		X
miR-146a/b-5p	0.019931	TLR4	0.0136275		X
miR-146a/b-5p	0.019931	YWHAZ	0.0240153		X
miR-206	0.00147974	ADAM12	0.0183509	X
miR-206	0.00147974	AKAP11	0.0415987	X
miR-206	0.00147974	ATP6V1A	0.0462717	X
miR-206	0.00147974	ATP6V1B2	0.0090977	X
miR-206	0.00147974	CA12	0.00053604	X
miR-206	0.00147974	CAPN5	0.0331437	X
miR-206	0.00147974	CCL2	0.00415281		X
miR-206	0.00147974	CLTC	0.0419442	X
miR-206	0.00147974	CNN3	0.00844695	X
miR-206	0.00147974	CORO1C	0.00527651	X
miR-206	0.00147974	DDX3X	0.0276918	X
miR-206	0.00147974	FZD4	0.0296557	X
miR-206	0.00147974	GLS	0.000448202	X
miR-206	0.00147974	GPD2	0.0290971	X
miR-206	0.00147974	GPD2	0.0290971		X
miR-206	0.00147974	IGF1	0.0145225	X
miR-206	0.00147974	MARCKS	0.0126456	X
miR-206	0.00147974	NRP2	0.0235839	X
miR-206	0.00147974	PGD	0.0331612	X
miR-206	0.00147974	PGD	0.0331612		X
miR-206	0.00147974	PSEN1	0.0278841	X
miR-206	0.00147974	RABGAP1L	0.00862882	X
miR-206	0.00147974	ROR1	0.0441844	X
miR-206	0.00147974	SH3BGRL	0.0106894	X
miR-206	0.00147974	SLC31A1	0.0229767	X
miR-206	0.00147974	SLC7A11	0.00602949	X
miR-206	0.00147974	SRGAP2	0.00155117	X
miR-206	0.00147974	SULF1	0.0113687	X
miR-206	0.00147974	SYT1	0.000448202	X
miR-206	0.00147974	TBC1D5	0.0147615	X
miR-206	0.00147974	TBX3	0.0441844		X
miR-206	0.00147974	TIMP3	0.0156399	X
miR-206	0.00147974	TTC3	0.0476336	X
miR-206	0.00147974	YWHAZ	0.0240153	X
miR-206	0.00147974	YWHAZ	0.0240153	X
miR-223-3p	2.18353e-05	ABCB1	0.0145225		X
miR-223-3p	2.18353e-05	ACSL3	0.0162034	X
miR-223-3p	2.18353e-05	CXCL2	0.00695611		X
miR-223-3p	2.18353e-05	EPB41L3	0.0190683		X
miR-223-3p	2.18353e-05	FBXL4	0.0283041	X
miR-223-3p	2.18353e-05	FZD4	0.0296557	X
miR-223-3p	2.18353e-05	GLUL	0.0498673	X
miR-223-3p	2.18353e-05	GRHPR	0.0193604	X
miR-223-3p	2.18353e-05	HMGCS1	0.0342193	X
miR-223-3p	2.18353e-05	IL6	0.001		X
miR-223-3p	2.18353e-05	METAP1	0.040887	X
miR-223-3p	2.18353e-05	NFIA	0.0470321	X
miR-223-3p	2.18353e-05	NFIA	0.0470321		X
miR-223-3p	2.18353e-05	NRXN3	0.0422681	X
miR-223-3p	2.18353e-05	PAPD5	0.0113339	X
miR-223-3p	2.18353e-05	RAB10	0.0111862	X
miR-223-3p	2.18353e-05	RHOB	0.0346318	X
miR-223-3p	2.18353e-05	RHOB	0.0168899		X
miR-223-3p	2.18353e-05	SLC4A4	0.00320032	X
miR-223-3p	2.18353e-05	STAT1	0.00784937		X
miR-223-3p	2.18353e-05	STAT3	0.003		X
miR-223-3p	2.18353e-05	STYX	0.0488815	X
miR-223-3p	2.18353e-05	TMC5	0.00521232	X
miR-9-5p	0.00307649	CA7	0.0027096	X
miR-9-5p	0.00307649	CDH1	0.0164595	X	X
miR-9-5p	0.00307649	CPT1A	0.00633561	X
miR-9-5p	0.00307649	DDX3X	0.0276918	X
miR-9-5p	0.00307649	DLGAP2	0.0141385	X
miR-9-5p	0.00307649	DOCK9	0.0252861	X
miR-9-5p	0.00307649	DR1	0.00818177	X
miR-9-5p	0.00307649	ENPEP	0.0112479	X
miR-9-5p	0.00307649	ENPP6	0.027528	X
miR-9-5p	0.00307649	ERBB2IP	0.0376357	X
miR-9-5p	0.00307649	EXT1	0.033867	X
miR-9-5p	0.00307649	GBA2	0.0391701	X
miR-9-5p	0.00307649	GRN	0.0280227		X
miR-9-5p	0.00307649	GRN	0.0280227		X
miR-9-5p	0.00307649	IGF1	0.0145225	X
miR-9-5p	0.00307649	IGFBP7	0.0451903	X
miR-9-5p	0.00307649	IL6	0.001		X
miR-9-5p	0.00307649	INHBB	0.0129197	X
miR-9-5p	0.00307649	INSIG1	0.0346761	X
miR-9-5p	0.00307649	ITM2C	0.0252861	X
miR-9-5p	0.00307649	KCTD12	0.0113339	X
miR-9-5p	0.00307649	MAF	0.00387852	X
miR-9-5p	0.00307649	MAP7	0.00844695	X
miR-9-5p	0.00307649	MARCKS	0.0126456	X
miR-9-5p	0.00307649	MESDC1	0.0127697	X
miR-9-5p	0.00307649	MME	0.000815541	X
miR-9-5p	0.00307649	NFIA	0.0470321	X
miR-9-5p	0.00307649	PALMD	0.00663084	X
miR-9-5p	0.00307649	PCDH9	0.00433189	X
miR-9-5p	0.00307649	PCSK5	0.0161317	X
miR-9-5p	0.00307649	PRKCA	0.00383535	X
miR-9-5p	0.00307649	PRLR	0.00968238	X
miR-9-5p	0.00307649	PSEN1	0.0278841	X
miR-9-5p	0.00307649	RASD2	0.00453369	X
miR-9-5p	0.00307649	RIMS2	0.0229767	X
miR-9-5p	0.00307649	SLC16A10	0.000584043	X
miR-9-5p	0.00307649	SLC1A1	0.00507921	X
miR-9-5p	0.00307649	SLC6A6	0.0106166	X
miR-9-5p	0.00307649	SOAT1	0.043211	X
miR-9-5p	0.00307649	SYT1	0.000448202	X
miR-9-5p	0.00307649	TGM2	0.0389443	X
miR-9-5p	0.00307649	TLK1	0.025799	X
miR-9-5p	0.00307649	TM4SF5	0.0127932	X
miR-9-5p	0.00307649	TNC	0.0280227	X
miR-9-5p	0.00307649	TRAM1	0.0464118	X
miR-9-5p	0.00307649	XYLT1	0.0122617	X
miR-9-5p	0.00307649	YAP1	0.0386215	X
miR-9-5p	0.00307649	ZDHHC7	0.0172396	X
miR-99-5p	0.000482094	SERPINE1	0.0312044		X

## Sheet: downregulated miRNAs
miRNA	miRNA-FDR	Target gene	Target gene - pvalue	TargetScan	miRtarbase
miR-141-3p	0.000576654	AKAP11	0.0415987	X
miR-141-3p	0.000576654	ATP6V1A	0.0462717	X
miR-141-3p	0.000576654	ATP6V1B2	0.0090977	X
miR-141-3p	0.000576654	ATRN	0.0187125	X
miR-141-3p	0.000576654	CALU	0.0199891	X
miR-141-3p	0.000576654	CORO1C	0.00527651	X
miR-141-3p	0.000576654	DPYSL3	0.0312848	X
miR-141-3p	0.000576654	DR1	0.0109893	X
miR-141-3p	0.000576654	FOXA1	0.0439777	X
miR-141-3p	0.000576654	FZD4	0.0296557	X
miR-141-3p	0.000576654	KCTD12	0.0113687	X
miR-141-3p	0.000576654	KHDRBS3	0.00452451	X
miR-141-3p	0.000576654	KIF3A	0.0360059	X
miR-141-3p	0.000576654	NFIA	0.0470321	X
miR-141-3p	0.000576654	NRP2	0.010012	X
miR-141-3p	0.000576654	RAB10	0.0111862	X
miR-141-3p	0.000576654	STXBP1	0.00695611	X
miR-141-3p	0.000576654	TM9SF4	0.0371834	X
miR-141-3p	0.000576654	YAP1	0.0386215	X	X
miR-182-5p	0.000576654	ANTXR2	0.0415987	X
miR-182-5p	0.000576654	ATP1B3	0.0235839	X
miR-182-5p	0.000576654	BACE2	0.01581	X
miR-182-5p	0.000576654	CELSR1	0.00695611	X
miR-182-5p	0.000576654	CNN3	0.00844695	X
miR-182-5p	0.000576654	CORO1C	0.00527651	X
miR-182-5p	0.000576654	CYP1B1	0.00149091	X
miR-182-5p	0.000576654	DLGAP2	0.0141385	X
miR-182-5p	0.000576654	DOCK9	0.0252861	X
miR-182-5p	0.000576654	DR1	0.0109893	X
miR-182-5p	0.000576654	F13A1	0.0274106	X
miR-182-5p	0.000576654	FLNB	0.00433189	X
miR-182-5p	0.000576654	LAMC1	0.0168509	X
miR-182-5p	0.000576654	OPHN1	0.0430038	X
miR-182-5p	0.000576654	PCNX	0.029639	X
miR-182-5p	0.000576654	PRKAA2	0.0168051	X
miR-182-5p	0.000576654	RAB10	0.0111862	X
miR-182-5p	0.000576654	RGS5	0.0235839	X
miR-182-5p	0.000576654	SH3BGRL	0.0106894	X
miR-182-5p	0.000576654	VLDLR	0.0156399	X
miR-183-5p	0.000576654	IDH2	0.049146		X
miR-192-5p	9.23615e-06	ITGAV	0.0199891		X
miR-192-5p	9.23615e-06	SERPINE1	0.0312044		X
miR-192-5p/miR215-5p	9.23E-06 / 5.97E-17	DLG5	0.0348852	X	X
miR-192-5p/miR215-5p	9.23E-06 / 5.97E-17	ENC1	0.0275276	X
miR-192-5p/miR215-5p	9.23E-06 / 5.97E-17	MSN	0.029821	X
miR-192-5p/miR215-5p	9.23E-06 / 5.97E-17	SOAT1	0.038809	X
miR-194-3p	0.000206948	ACSL5	0.0396828	X
miR-194-3p	0.000206948	AGTRAP	0.0226546	X
miR-194-3p	0.000206948	AKAP11	0.0415987	X
miR-194-3p	0.000206948	AKT3	0.0272616	X
miR-194-3p	0.000206948	ANTXR2	0.0415987	X
miR-194-3p	0.000206948	ANXA5	0.0145225	X
miR-194-3p	0.000206948	CALU	0.0199891	X
miR-194-3p	0.000206948	CCR1	0.0287961	X
miR-194-3p	0.000206948	CD44	0.0185738	X
miR-194-3p	0.000206948	CELSR1	0.00695611	X
miR-194-3p	0.000206948	CORO1C	0.00527651	X
miR-194-3p	0.000206948	COTL1	0.0235839	X
miR-194-3p	0.000206948	CPT1A	0.00633561	X
miR-194-3p	0.000206948	CTSS	0.02398	X
miR-194-3p	0.000206948	DDX3X	0.0276918	X
miR-194-3p	0.000206948	DLGAP2	0.0141385	X
miR-194-3p	0.000206948	DOCK7	0.0186698	X
miR-194-3p	0.000206948	DUOX2	0.0106628	X
miR-194-3p	0.000206948	EMILIN2	0.0441844	X
miR-194-3p	0.000206948	ENPP6	0.027528	X
miR-194-3p	0.000206948	ERBB2IP	0.0376357	X
miR-194-3p	0.000206948	ETV6	0.0071123	X
miR-194-3p	0.000206948	F13A1	0.0274106	X
miR-194-3p	0.000206948	FZD4	0.0296557	X
miR-194-3p	0.000206948	GNS	0.038349	X
miR-194-3p	0.000206948	GUCY1A3	0.0173232	X
miR-194-3p	0.000206948	HIF1A	0.0428908	X
miR-194-3p	0.000206948	HIP1	0.0203289	X
miR-194-3p	0.000206948	HK1	0.0290971	X
miR-194-3p	0.000206948	IDH2	0.049146	X
miR-194-3p	0.000206948	IL1R1	0.0340783	X
miR-194-3p	0.000206948	ITGA5	0.0448045	X
miR-194-3p	0.000206948	JUN	0.04	X
miR-194-3p	0.000206948	JUNB	0.0275276	X
miR-194-3p	0.000206948	KCNS1	0.040703	X
miR-194-3p	0.000206948	KCTD12	0.0113687	X
miR-194-3p	0.000206948	LGALS1	0.018349	X
miR-194-3p	0.000206948	LTBP2	0.0426385	X
miR-194-3p	0.000206948	MCAM	0.00305002	X
miR-194-3p	0.000206948	METAP1	0.040887	X
miR-194-3p	0.000206948	NFIA	0.0470321	X
miR-194-3p	0.000206948	NRP2	0.010012	X
miR-194-3p	0.000206948	NUP133	0.0205277	X
miR-194-3p	0.000206948	OPHN1	0.0430038	X
miR-194-3p	0.000206948	PLRG1	0.0386105	X
miR-194-3p	0.000206948	PLXDC2	0.0115704	X
miR-194-3p	0.000206948	PPL	0.00862882	X
miR-194-3p	0.000206948	PRKAA2	0.0168051	X
miR-194-3p	0.000206948	PRKAR2B	0.0492185	X
miR-194-3p	0.000206948	PSTPIP2	0.011974	X
miR-194-3p	0.000206948	RASD2	0.00453369	X
miR-194-3p	0.000206948	RGL1	0.0304664	X
miR-194-3p	0.000206948	RHOB	0.00203869	X
miR-194-3p	0.000206948	SERPINE1	0.0312044	X
miR-194-3p	0.000206948	SLCO2A1	0.0241083	X
miR-194-3p	0.000206948	SOAT1	0.038809	X
miR-194-3p	0.000206948	SOD2	0.00544057	X
miR-194-3p	0.000206948	STX11	0.00844695	X
miR-194-3p	0.000206948	STYX	0.0488815	X
miR-194-3p	0.000206948	TBC1D5	0.0147615	X
miR-194-3p	0.000206948	TJP1	0.0491168	X
miR-194-3p	0.000206948	TM9SF4	0.0371834	X
miR-194-3p	0.000206948	TMOD3	0.0297275	X
miR-194-3p	0.000206948	TNFAIP6	0.0376357	X
miR-194-3p	0.000206948	TNFRSF1B	0.0189713	X
miR-194-3p	0.000206948	WARS	0.00232839	X
miR-194-5p	3.66259e-19	CELSR1	0.00695611	X
miR-194-5p	3.66259e-19	DR1	0.0109893	X
miR-194-5p	3.66259e-19	FOXA1	0.0439777	X
miR-194-5p	3.66259e-19	FZD4	0.0296557	X
miR-194-5p	3.66259e-19	HIF1A	0.0428908	X
miR-194-5p	3.66259e-19	PHLDA1	0.00752513	X
miR-194-5p	3.66259e-19	PPFIBP1	0.0112479	X
miR-194-5p	3.66259e-19	SLC7A11	0.00602949	X
miR-194-5p	3.66259e-19	STAT1	0.00784937	X
miR-194-5p	3.66259e-19	YAP1	0.0386215	X
miR-200b-3p/miR-429	6.24E-03 / 1.12E-06	CALU	0.0199891	X
miR-200b-3p/miR-429	6.24E-03 / 1.12E-06	CEBPD	0.0106166	X
miR-200b-3p/miR-429	6.24E-03 / 1.12E-06	CNN3	0.00844695	X
miR-200b-3p/miR-429	6.24E-03 / 1.12E-06	CORO1C	0.00527651	X
miR-200b-3p/miR-429	6.24E-03 / 1.12E-06	CPT1A	0.00633561	X
miR-200b-3p/miR-429	6.24E-03 / 1.12E-06	CYP1B1	0.00149091	X
miR-200b-3p/miR-429	6.24E-03 / 1.12E-06	DDX3X	0.0276918	X
miR-200b-3p/miR-429	6.24E-03 / 1.12E-06	DLGAP2	0.0141385	X
miR-200b-3p/miR-429	6.24E-03 / 1.12E-06	DR1	0.0109893	X
miR-200b-3p/miR-429	6.24E-03 / 1.12E-06	FSCN1	0.0290971	X	X
miR-200b-3p/miR-429	6.24E-03 / 1.12E-06	GUCY1A3	0.0173232	X
miR-200b-3p/miR-429	6.24E-03 / 1.12E-06	HIF1A	0.0428908		X
miR-200b-3p/miR-429	6.24E-03 / 1.12E-06	JUN	0.04	X	X
miR-200b-3p/miR-429	6.24E-03 / 1.12E-06	LAMC1	0.0168509	X
miR-200b-3p/miR-429	6.24E-03 / 1.12E-06	LFNG	0.0246702	X
miR-200b-3p/miR-429	6.24E-03 / 1.12E-06	MARCKS	0.0126456	X
miR-200b-3p/miR-429	6.24E-03 / 1.12E-06	MSN	0.029821	X	X
miR-200b-3p/miR-429	6.24E-03 / 1.12E-06	NFIA	0.0470321	X
miR-200b-3p/miR-429	6.24E-03 / 1.12E-06	NRP2	0.010012	X
miR-200b-3p/miR-429	6.24E-03 / 1.12E-06	PCNX	0.029639	X
miR-200b-3p/miR-429	6.24E-03 / 1.12E-06	PPAP2B	0.0362662	X
miR-200b-3p/miR-429	6.24E-03 / 1.12E-06	PPFIBP1	0.0112479	X
miR-200b-3p/miR-429	6.24E-03 / 1.12E-06	PRKAR2B	0.0492185	X
miR-200b-3p/miR-429	6.24E-03 / 1.12E-06	PROX1	0.0428046	X
miR-200b-3p/miR-429	6.24E-03 / 1.12E-06	RGL1	0.0304664	X
miR-200b-3p/miR-429	6.24E-03 / 1.12E-06	RIMS2	0.0229767	X
miR-200b-3p/miR-429	6.24E-03 / 1.12E-06	SOAT1	0.038809	X
miR-200b-3p/miR-429	6.24E-03 / 1.12E-06	STYX	0.0488815	X
miR-200b-3p/miR-429	6.24E-03 / 1.12E-06	SULF1	0.0113687	X
miR-200b-3p/miR-429	6.24E-03 / 1.12E-06	TJP1	0.0491168	X
miR-200b-3p/miR-429	6.24E-03 / 1.12E-06	TMOD3	0.0297275	X
miR-200b-3p/miR-429	6.24E-03 / 1.12E-06	VLDLR	0.0156399	X
miR-31-5p	5.65721e-07	CXCL12	0.0106362		X
miR-31-5p	5.65721e-07	FCHSD2	0.0498673	X
miR-31-5p	5.65721e-07	FZD4	0.0296557	X
miR-31-5p	5.65721e-07	ITGA5	0.0448045		X
miR-31-5p	5.65721e-07	KHDRBS3	0.00452451	X
miR-31-5p	5.65721e-07	PAPOLA	0.00792312	X
miR-31-5p	5.65721e-07	PPL	0.00862882	X
miR-31-5p	5.65721e-07	PRKAA2	0.0168051	X
miR-375-3p	0.00107065	JAK2	0.0280925		X
miR-375-3p	0.00107065	MAP3K8	0.0129538		X
miR-375-3p	0.00107065	YAP1	0.0386215		X
miR-375-3p	0.00107065	YWHAZ	0.0240153		X
miR-424-5p	0.00491202	AKAP11	0.0415987	X
miR-424-5p	0.00491202	AKT3	0.0272616	X
miR-424-5p	0.00491202	ATP6V1B2	0.0090977	X
miR-424-5p	0.00491202	BACE2	0.01581	X
miR-424-5p	0.00491202	CALU	0.0199891	X
miR-424-5p	0.00491202	CD163	0.00107641	X
miR-424-5p	0.00491202	CHORDC1	0.0323437	X
miR-424-5p	0.00491202	DDX3X	0.0276918	X
miR-424-5p	0.00491202	DLGAP2	0.0141385	X
miR-424-5p	0.00491202	E2F7	0.0158137	X
miR-424-5p	0.00491202	FAF1	0.00419366	X
miR-424-5p	0.00491202	FCHSD2	0.0498673	X
miR-424-5p	0.00491202	FZD4	0.0296557	X
miR-424-5p	0.00491202	HIF1A	0.0428908		X
miR-424-5p	0.00491202	LAMC1	0.0168509	X
miR-424-5p	0.00491202	MAP7	0.00844695	X
miR-424-5p	0.00491202	NFIA	0.0470321		X
miR-424-5p	0.00491202	NRP2	0.010012	X
miR-424-5p	0.00491202	PLRG1	0.0386105	X
miR-424-5p	0.00491202	PPAP2B	0.0362662	X
miR-424-5p	0.00491202	PPIF	0.0240153	X
miR-424-5p	0.00491202	PTPRM	0.0462717	X
miR-424-5p	0.00491202	RAB10	0.0111862	X
miR-424-5p	0.00491202	SESTD1	0.0235839	X
miR-424-5p	0.00491202	STXBP1	0.00695611	X
miR-424-5p	0.00491202	STYX	0.0488815	X
miR-424-5p	0.00491202	TRAM1	0.0464118	X
miR-424-5p	0.00491202	YAP1	0.0386215	X
miR-429	1.12343e-06	HIF1A	0.0428908		X
miR-542-3p	0.0462319	AKAP11	0.0415987	X
miR-542-3p	0.0462319	ANGPT2	0.0441844	X	X
miR-542-3p	0.0462319	FAF1	0.00419366	X
miR-542-3p	0.0462319	HIF1A	0.0428908	X
miR-542-3p	0.0462319	KCNH1	0.039678	X
miR-542-3p	0.0462319	MAP7	0.00844695	X
miR-542-3p	0.0462319	MSN	0.029821	X
miR-542-3p	0.0462319	PCNX	0.029639	X
miR-542-3p	0.0462319	SLC22A3	0.0142294	X
miR-542-3p	0.0462319	STYX	0.0488815	X
miR-542-3p	0.0462319	TLR4	0.0136275	X
miR-542-3p	0.0462319	TPM1	0.040887	X
miR-802	5.43639e-07	ATP1B3	0.0235839	X
miR-802	5.43639e-07	CLYBL	0.010012	X
miR-802	5.43639e-07	DDX3X	0.0276918	X
miR-802	5.43639e-07	FOS	0.01
miR-802	5.43639e-07	GLUL	0.0498673	X
miR-802	5.43639e-07	MAP7	0.00844695	X
miR-802	5.43639e-07	MARCKS	0.0126456	X
miR-802	5.43639e-07	SOAT1	0.038809	X
miR-802	5.43639e-07	STAT1	0.00784937	X
miR-96-5p	6.55211e-07	ANTXR2	0.0415987	X
miR-96-5p	6.55211e-07	CELSR1	0.00695611	X
miR-96-5p	6.55211e-07	CNN3	0.00844695	X
miR-96-5p	6.55211e-07	CORO1C	0.00527651	X
miR-96-5p	6.55211e-07	DLGAP2	0.0141385	X
miR-96-5p	6.55211e-07	DOCK9	0.0252861	X
miR-96-5p	6.55211e-07	DR1	0.0109893	X
miR-96-5p	6.55211e-07	F13A1	0.0274106	X
miR-96-5p	6.55211e-07	LAMC1	0.0168509	X
miR-96-5p	6.55211e-07	MSN	0.029821	X
miR-96-5p	6.55211e-07	PCNX	0.029639	X
miR-96-5p	6.55211e-07	PLXDC2	0.0115704	X
miR-96-5p	6.55211e-07	PRKAA2	0.0168051	X
miR-96-5p	6.55211e-07	RAB10	0.0111862	X
miR-96-5p	6.55211e-07	TM9SF4	0.0371834	X
miR-96-5p	6.55211e-07	TPM1	0.040887	X	X
miR-96-5p	6.55211e-07	VLDLR	0.0156399	X
