# Supplementary material for: Study of microRNA expression in Salmonella Typhimurium-infected porcine ileum reveals miR-194a-5p as an important regulator of the TLR4-mediated inflammatory response
Source: Vet Res. 2022 May 21;53:35. doi: 10.1186/s13567-022-01056-7 (PMC9123658; doi:10.1186/s13567-022-01056-7)
Supplement: Supplementary file 5 — Additional file 5. Predicted functions altered by miRNA dysregulation in porcine ileum. Gene ontology analysis of predicted miRNA target genes that were differentially expressed in porcine ileum after S. Typhimurium infection at 2 dpi. [file 13567_2022_1056_MOESM5_ESM.xls]

## Sheet: Sheet1
ID	Term	Ontology Source	Term PValue	Term PValue Corrected with Bonferroni step down	Group PValue	Group PValue Corrected with Bonferroni step down	GOLevels	GOGroups	% Associated Genes	Nr. Genes	Associated Genes Found
GO:0045639	positive regulation of myeloid cell differentiation	GO_ImmuneSystemProcess-EBI-UniProt-GOA-ACAP-ARAP_09.08.2021_00h00	0.000435143	0.00522172	0.00130549	0.00783296	[4, 5, 6]	Group5	6.60377	7	[CCR1, FOS, HIF1A, JUN, PRKCA, STAT1, STAT3]
GO:0071346	cellular response to interferon-gamma	GO_ImmuneSystemProcess-EBI-UniProt-GOA-ACAP-ARAP_09.08.2021_00h00	0.00162419	0.0178661	0.00162419	0.00812097	[5]	Group2	5.30303	7	[CCL2, FLNB, JAK2, STAT1, STXBP1, TLR2, TLR4]
GO:0090026	positive regulation of monocyte chemotaxis	GO_ImmuneSystemProcess-EBI-UniProt-GOA-ACAP-ARAP_09.08.2021_00h00	0.00335805	0.0335805	0.0219774	0.0439548	[4, 5]	Group4	13.0435	3	[CCR1, CXCL12, SERPINE1]
GO:0045670	regulation of osteoclast differentiation	GO_ImmuneSystemProcess-EBI-UniProt-GOA-ACAP-ARAP_09.08.2021_00h00	0.0604143	0.0604143	0.00130549	0.00783296	[5, 7]	Group5	4.47761	3	[CCR1, FOS, TLR4]
GO:0002312	B cell activation involved in immune response	GO_ImmuneSystemProcess-EBI-UniProt-GOA-ACAP-ARAP_09.08.2021_00h00	0.0284328	0.0852985	0.0284328	0.0284328	[4, 5]	Group0	4.5977	4	[IL6, LFNG, LGALS1, TLR4]
GO:0002761	regulation of myeloid leukocyte differentiation	GO_ImmuneSystemProcess-EBI-UniProt-GOA-ACAP-ARAP_09.08.2021_00h00	0.0226917	0.0907669	0.00130549	0.00783296	[4, 6]	Group5	4.09836	5	[CCR1, FOS, JUN, PRKCA, TLR4]
GO:0042116	macrophage activation	GO_ImmuneSystemProcess-EBI-UniProt-GOA-ACAP-ARAP_09.08.2021_00h00	0.0140104	0.0980727	0.0140104	0.0420312	[3]	Group1	4.62963	5	[GRN, IL6, JAK2, TLR2, TLR4]
GO:0045648	positive regulation of erythrocyte differentiation	GO_ImmuneSystemProcess-EBI-UniProt-GOA-ACAP-ARAP_09.08.2021_00h00	0.011095	0.0998549	0.00130549	0.00783296	[4, 5, 6, 7]	Group5	8.57143	3	[HIF1A, STAT1, STAT3]
GO:2000401	regulation of lymphocyte migration	GO_ImmuneSystemProcess-EBI-UniProt-GOA-ACAP-ARAP_09.08.2021_00h00	0.0499369	0.0998738	0.0219774	0.0439548	[4]	Group4	4.83871	3	[CCL2, CXCL12, MSN]
GO:0002724	regulation of T cell cytokine production	GO_ImmuneSystemProcess-EBI-UniProt-GOA-ACAP-ARAP_09.08.2021_00h00	0.01709	0.10254	0.0134944	0.0539775	[4, 5, 6]	Group3	7.31707	3	[IL1R1, IL6, TNFRSF1B]
GO:0002718	regulation of cytokine production involved in immune response	GO_ImmuneSystemProcess-EBI-UniProt-GOA-ACAP-ARAP_09.08.2021_00h00	0.0134944	0.107955	0.0134944	0.0539775	[3, 4]	Group3	4.6729	5	[HK1, IL1R1, IL6, TLR4, TNFRSF1B]
GO:0071675	regulation of mononuclear cell migration	GO_ImmuneSystemProcess-EBI-UniProt-GOA-ACAP-ARAP_09.08.2021_00h00	0.0219774	0.109887	0.0219774	0.0439548	[3]	Group4	4.13223	5	[CCL2, CCR1, CXCL12, MSN, SERPINE1]
